# Supplementary material for: Evaluation method of medical service system based on DEMATEL and the information entropy: A case study of hypertension diagnosis and treatment in China
Source: PLoS One. 2020 Dec 14;15(12):e0243832. doi: 10.1371/journal.pone.0243832 (PMC7735816; doi:10.1371/journal.pone.0243832)
Supplement: S1 Data — (XLSX) [file pone.0243832.s001.xlsx]

## Sheet: Original data
First Level Indicators	Sub-Indexes	Institution A	Institution B	Institution C	Basic weight	Basic weight(primary)
healthy life A	doctor-patient ratio (A1)	0.01	0.0333333	0.00666667	0.0423358	0.0409
	the proportion of senior title of professional doctors (A2)	0.5042	0.3326	0.1034	0.0659362	0.0637
	annual outpatient number(A3)	4	1	0.25	0.0356076	0.0344
	diagnostic coincidence rate (A4)	0.98	0.89	0.8	0.119141	0.1151
	cure rate (A5)	0.97	0.93	0.78	0.143658	0.138786
resource consumption B	drug costs per patient (B1)	530	320	420	0.0625203	0.0604
	the cost of equipment beds per patient (B2)	300	200	100	0.0591045	0.0571
	medical personnel cost per patient(B3)	500	321	50	0.110342	0.1066
	insurance subsidies per patient (B4)	100	70	10	0.019874	0.0192
social benefit C	patient satisfaction (C1)	6.312	7.28	5.432	0.0381954	0.0369
	research output rating (C2)	10	6	1	0.0719398	0.0695
	public welfare medical support (C3)	6	7	2	0.0113862	0.011
economic benefit D	equipment-bed cost per patient (D1)	830	430	100	0.0593115	0.0573
	second treatment costs (D2)	50	30	10	0.0275338	0.0266
	second drug cost(D3)	630	310	450	0.0647976	0.0626
	cost yields(D4)	0.43	0.1	0.21	0.0386094	0.0373
	doctors’ business incomes per head (D5)	200	50	12.6	0.0297075	0.0287

## Sheet: Standardized data
	Institution A	Institution B	Institution C
A1	0.3	1	0.2
A2	1	0.659659	0.205077
A3	1	0.25	0.0625
A4	1	0.908163	0.816327
A5	1	0.958763	0.804124
B1	1	0.603774	0.792453
B2	1	0.666667	0.333333
B3	1	0.642	0.1
B4	1	0.7	0
C1	0.867033	1	0.746154
C2	1	0.6	0.1
C3	0.857143	1	0.285714
D1	1	0.518072	0.120482
D2	1	0.6	0.2
D3	1	0.492063	0.714286
D4	1	0.232558	0.488372
D5	1	0.25	0.063
